# Supplementary material for: Differentially Expressed Genes in Cardiomyocytes of the First Camelized Mouse Model, Nrapc.255ins78 Mouse
Source: Genes (Basel). 2025 Jan 24;16(2):142. doi: 10.3390/genes16020142 (PMC11855364; doi:10.3390/genes16020142)
Supplement: Supplementary file 1 [file genes-16-00142-s001.zip]

Archive with 2 entries (2 files):
- genes-3431183-supplementary.pptx
- genes-3431183-supplementary.xlsx
