# Supplementary material for: Differentially Expressed Genes in Cardiomyocytes of the First Camelized Mouse Model, Nrapc.255ins78 Mouse
Source: Genes (Basel). 2025 Jan 24;16(2):142. doi: 10.3390/genes16020142 (PMC11855364; doi:10.3390/genes16020142)
Supplement: Supplementary file 1 [file genes-16-00142-s001.zip › genes-3431183-supplementary.xlsx]

## Sheet: Table S1
Table S1. RT-qPCR primer sequences
Genes	RNA seq result	Primer sequences (5`-3`)		Annealed Temp(℃)	Amplicon size(bp)	Acc.No
Nrap	Not	Forward	GGATGGTTGAAGCTCGACAGT	62	62	NM_198059.3
		Reverse	CTGCTGCTGTTCACGGTCTT
Sphk2	Not	Forward	GAACCGCTGCGAGCTGAAG	60.3	61	NM_001172561.1
		Reverse	CAGTGGCGTCCAGGTAACG
Cib3	Up	Forward	AACTGATTGGCAGCATGCCA	60.6	65	NM_001411781.1
		Reverse	GAAGACCTGCGCAATTCTCTG
Aldob	Up	Forward	CGCTTGCAGGAACAAACAAG	59.7	70	NM_144903.3
		Reverse	TACTGAGCACAGCGTTCAGA
Rtn4r	Up	Forward	ACATCCAGGTGGTGGTGAGAT	62.8	63	NM_022982.3
		Reverse	AGTGGGCATTAGCTTTCCGCT
Ccnb1	Down	Forward	GCTTATCTCCGACAACTGGAG	60	66	NM_172301.3
		Reverse	CACTTCACGACCCTGTAGGTA
Kif11	Down	Forward	CGTGTCTCCTCCGAGGAGT	63.8	60	NM_010615.2
		Reverse	GCAGCAATTCAGGGGTGAT
Aspm	Down	Forward	GAGAGTGCTGCTGCTTCAACA	63.5	101	NM_009791.4
		Reverse	CTTCAGTGAAACGCAACCAGC
Ncapg	Down	Forward	ATGAAGAGGGCGTCCTCCG	61.1	62	NM_019438.2
		Reverse	CAGGCCTGTAGCCATAACACC
Actb	N/A	Forward	CTAAGGCCAACCGTGAAAAGA	60.1	65	NM_007393.5
		Reverse	GTACATGGCTGGGGTGTT

## Sheet: Table S2
Table S2. Overview of data process for RNA-seq
ID	Sex	Type	Raw sequence	Forward GC (%)	Reverse GC (%)	Trimming			Mapping
						Trimmed sequence	Forward GC (%)	Reverse GC (%)	Unique mapping rate	Overall mapping rate
KI1	Male	c.255ins78	44592093	45	45	43977920	45	45	0.716	0.9922
KI2			44038019	44	45	43419313	44	44	0.7124	0.9909
KI3	Female		44536208	45	45	43913950	45	45	0.73	0.9907
KI4			44556129	45	45	43957825	45	45	0.7196	0.9893
WT1	Male	Wild-type	44744894	44	44	44195071	44	44	0.7259	0.9922
WT2			44790577	44	44	44244092	44	44	0.7393	0.9926
WT3	Female		44787072	45	45	44206920	45	45	0.7279	0.9921
WT4			44397332	45	45	43817593	45	45	0.7369	0.9916
Total			356442324			351732684
Average			4.45553e+07			4.39666e+07			0.726	0.99145

## Sheet: Table S3
Table S3. DEG profiling
Gene_name	genes	logFC	PValue	FDR
Gm13339	ENSMUSG00000082884	-2.36366	0.000212651	0.03013
Ncapg	ENSMUSG00000015880	-1.43111	3.1e-05	0.00819641
Nr4a3	ENSMUSG00000028341	-1.41599	2.71e-10	1.43e-06
Hmmr	ENSMUSG00000020330	-1.39656	4.9e-06	0.00267977
Ccnb1	ENSMUSG00000041431	-1.34612	6.06e-05	0.012178
Knl1	ENSMUSG00000027326	-1.33631	0.000218279	0.0306537
Angptl4	ENSMUSG00000002289	-1.3313	0.000372956	0.0435179
Kntc1	ENSMUSG00000029414	-1.31643	6.68e-05	0.0132492
Kif23	ENSMUSG00000032254	-1.1894	4.95e-07	0.000413112
Top2a	ENSMUSG00000020914	-1.17586	9.4e-07	0.000677843
Aspm	ENSMUSG00000033952	-1.1422	4.64e-06	0.00262789
Gm15943	ENSMUSG00000086801	-1.13512	0.000152168	0.0236741
Neil3	ENSMUSG00000039396	-1.12775	0.000364138	0.0432913
Mki67	ENSMUSG00000031004	-1.06513	5.55e-08	8.01e-05
Anln	ENSMUSG00000036777	-1.05904	2.02e-05	0.00642686
Kif11	ENSMUSG00000012443	-1.04841	2.23e-05	0.0068064
Pimreg	ENSMUSG00000020808	-1.03023	2.39e-05	0.00703062
Gm10727	ENSMUSG00000105444	-1.01272	1.3e-07	0.000150704
Ccser1	ENSMUSG00000039578	1.04552	0.000265496	0.034534
Ighg2c	ENSMUSG00000076612	1.13522	9.42e-06	0.0038537
Aldob	ENSMUSG00000028307	1.20649	7.68e-06	0.00348363
Rtn4r	ENSMUSG00000043811	1.2224	0.000123148	0.0205592
Gm29188	ENSMUSG00000099622	1.2936	8.19e-05	0.0152975
Sox6os	ENSMUSG00000030664	1.42483	4.2e-05	0.00912695
Cib3	ENSMUSG00000074240	1.72257	0.000189491	0.0277473

## Sheet: Table S4
Table S4. Functional annotations based on identified DEGs
Category	Term	Count	%	PValue	Genes	List Total	Pop Hits	Pop Total	Fold Enrichment	Bonferroni	Benjamini	FDR
GOTERM_BP_DIRECT	GO:0051301~cell division	9	42.8571	8.77941e-10	ANLN, ASPM, CCNB1, NCAPG, KNTC1, KIF23, KNL1, KIF11, PIMREG	19	404	20199	23.683	1.64175e-07	1.2053e-07	1.2053e-07
GOTERM_BP_DIRECT	GO:0007049~cell cycle	10	47.619	1.29602e-09	ANLN, ASPM, CCNB1, NR4A3, KNTC1, KIF23, KNL1, KIF11, MKI67, PIMREG	19	649	20199	16.3807	2.42356e-07	1.2053e-07	1.2053e-07
GOTERM_BP_DIRECT	GO:0090266~regulation of mitotic cell cycle spindle assembly checkpoint	2	9.52381	0.00799325	CCNB1, KNL1	19	9	20199	236.246	0.777036	0.495581	0.495581
GOTERM_BP_DIRECT	GO:0007051~spindle organization	2	9.52381	0.0168038	ASPM, KIF11	19	19	20199	111.906	0.957955	0.781379	0.781379
GOTERM_BP_DIRECT	GO:0000070~mitotic sister chromatid segregation	2	9.52381	0.0264101	KNTC1, KNL1	19	30	20199	70.8737	0.993296	0.982457	0.982457
GOTERM_BP_DIRECT	GO:0045787~positive regulation of cell cycle	2	9.52381	0.0445038	CCNB1, NR4A3	19	51	20199	41.6904	0.999799	1	1
GOTERM_CC_DIRECT	GO:0005856~cytoskeleton	8	38.0952	6.51933e-05	ANLN, ASPM, CCNB1, KNTC1, KIF23, ALDOB, HMMR, KIF11	18	1422	21157	6.6126	0.00468307	0.00469391	0.00423756
GOTERM_CC_DIRECT	GO:0000922~spindle pole	4	19.0476	0.000151417	ASPM, CCNB1, KNTC1, KIF11	18	132	21157	35.6178	0.0108436	0.005451	0.00492105
GOTERM_CC_DIRECT	GO:0000775~chromosome, centromeric region	4	19.0476	0.000267005	TOP2A, KNTC1, KNL1, MKI67	18	160	21157	29.3847	0.0190432	0.00640811	0.0057851
GOTERM_CC_DIRECT	GO:0000793~condensed chromosome	3	14.2857	0.000465561	TOP2A, NCAPG, MKI67	18	40	21157	88.1542	0.0329723	0.00838009	0.00756536
GOTERM_CC_DIRECT	GO:0005634~nucleus	12	57.1429	0.00380231	TOP2A, ANLN, ASPM, NEIL3, CCNB1, NR4A3, KNTC1, KIF23, KNL1, KIF11, MKI67, PIMREG	18	6468	21157	2.18068	0.239887	0.0547532	0.04943
GOTERM_CC_DIRECT	GO:0005819~spindle	3	14.2857	0.00546336	KIF23, HMMR, KIF11	18	139	21157	25.3681	0.325943	0.0655603	0.0591864
GOTERM_CC_DIRECT	GO:0005737~cytoplasm	12	57.1429	0.011142	TOP2A, ANLN, ASPM, CCNB1, NCAPG, KNTC1, KIF23, ALDOB, KNL1, HMMR, KIF11, MKI67	18	7339	21157	1.92188	0.553683	0.097888	0.0883711
GOTERM_CC_DIRECT	GO:0005694~chromosome	4	19.0476	0.0113173	NEIL3, KNTC1, KNL1, MKI67	18	597	21157	7.8753	0.559345	0.097888	0.0883711
GOTERM_CC_DIRECT	GO:0030496~midbody	3	14.2857	0.0130952	ANLN, ASPM, KIF23	18	219	21157	16.1012	0.612903	0.097888	0.0883711
GOTERM_CC_DIRECT	GO:0005813~centrosome	4	19.0476	0.0135955	ASPM, CCNB1, KIF23, HMMR	18	639	21157	7.35768	0.626783	0.097888	0.0883711
GOTERM_CC_DIRECT	GO:0005874~microtubule	3	14.2857	0.0340289	ASPM, KIF23, KIF11	18	365	21157	9.66073	0.917317	0.222735	0.20108
GOTERM_MF_DIRECT	GO:0003777~microtubule motor activity	2	9.52381	0.0408726	KIF23, KIF11	16	52	18724	45.0096	0.954412	1	1
